# Supplementary material for: Implementation and process analysis of pilot scale multi-phase anaerobic fermentation and digestion of faecal sludge in Ghana
Source: Gates Open Res. 2017 Nov 6;1:10. [Version 1] doi: 10.12688/gatesopenres.12754.1 (PMC5842369; doi:10.12688/gatesopenres.12754.1)
Supplement: Supplementary file 1 [file gatesopenres-1-13814-s0000.tgz]

Archive with 1 entries (1 files):
- 5e1db487-ee6e-45d0-92f9-4b4cf51bd2bc.docx
